# Supplementary material for: Valorization of Spruce Bark to Environmentally Sustainable Packaging Materials
Source: ACS Sustain Chem Eng. 2026 Jan 14;14(3):1596–607. doi: 10.1021/acssuschemeng.5c11166 (PMC12849044; doi:10.1021/acssuschemeng.5c11166)
Supplement: Supplementary file 2 [file sc5c11166_si_002.xlsx]

## Sheet: all_impact_categories
	acidification: terrestrial - terrestrial acidification potential (TAP)[kg SO2-Eq]	ecotoxicity: freshwater - freshwater ecotoxicity potential (FETP)[kg 1,4-DCB-Eq]	ecotoxicity: marine - marine ecotoxicity potential (METP)[kg 1,4-DCB-Eq]	ecotoxicity: terrestrial - terrestrial ecotoxicity potential (TETP)[kg 1,4-DCB-Eq]	energy resources: non-renewable, fossil - fossil fuel potential (FFP)[kg oil-Eq]	eutrophication: freshwater - freshwater eutrophication potential (FEP)[kg P-Eq]	eutrophication: marine - marine eutrophication potential (MEP)[kg N-Eq]	human toxicity: carcinogenic - human toxicity potential (HTPc)[kg 1,4-DCB-Eq]	human toxicity: non-carcinogenic - human toxicity potential (HTPnc)[kg 1,4-DCB-Eq]	ionising radiation - ionising radiation potential (IRP)[kg Co-60-Eq]	land use - agricultural land occupation (LOP)[m2*a crop-Eq]	material resources: metals/minerals - surplus ore potential (SOP)[kg Cu-Eq]	ozone depletion - ozone depletion potential (ODPinfinite)[kg CFC-11-Eq]	particulate matter formation - particulate matter formation potential (PMFP)[kg PM2.5-Eq]	photochemical oxidant formation: human health - photochemical oxidant formation potential: humans (HOFP)[kg NOx-Eq]	photochemical oxidant formation: terrestrial ecosystems - photochemical oxidant formation potential: ecosystems (EOFP)[kg NOx-Eq]	water use - water consumption potential (WCP)[cubic meter]
Combustion	0.0010244	-0.0106921	-0.0119435	0.734945	-0.0536851	-1.10268e-06	-6.1386e-07	-0.00153805	0.304767	-0.000279757	-0.0826799	0.000103424	3.48945e-07	0.000284412	0.00123649	0.00123925	0.000734144
Standalone baseline	-0.000691854	0.114064	0.154227	3.67051	0.251152	0.000114795	-0.000815191	0.0246412	0.651293	0.00217663	-0.523994	0.000786972	-4.42236e-07	0.000247764	0.002416	0.00264467	-0.070212
Standalone coatedLigMFC KL	0.000868005	0.146363	0.180858	5.12983	0.327413	-0.00158092	-0.000431585	-0.017256	0.875565	-0.0435159	-1.28631	0.00174114	1.28252e-06	0.000282212	0.00222915	0.00234946	-0.021874
Standalone coatedLigMFC PET	0.000561174	0.126851	0.157029	7.13846	-0.223468	-0.000115162	-0.000190855	-0.0109941	0.467023	-0.0492358	0.910514	-0.00853919	-7.12151e-06	-0.000331682	0.00253886	0.00267077	-0.0325001
Standalone bleachcoatMFC LDPE	-0.0125924	0.0168289	0.00858944	-7.91278	-3.90098	-0.00137062	-0.000356446	-0.146941	-2.11873	-0.307763	0.664261	-0.00363122	8.01513e-07	-0.00695227	-0.00944269	-0.0108018	-0.119261
Standalone bleachcoatMFC KL	-0.00176717	0.127623	0.163062	2.28788	0.267929	-0.00195217	-0.000896829	-0.0284756	0.211398	-0.0696737	-1.70737	0.000332925	-9.75246e-08	-0.000436615	0.000846912	0.000912881	-0.0585467
Standalone bleachcoatMFC PET	-0.00216449	0.104515	0.134774	4.5176	-0.370131	-0.000300386	-0.000625581	-0.0223683	-0.273377	-0.0772318	0.777356	-0.0115538	-9.79192e-06	-0.0011617	0.00114464	0.00121989	-0.0710254
Standalone bleachcoatMFC LDPE	-0.0164186	-0.0130088	-0.0239656	-11.8339	-4.3531	-0.00165628	-0.00080375	-0.168418	-3.04017	-0.357111	0.509476	-0.00547122	-6.03466e-07	-0.00832147	-0.0118202	-0.0133658	-0.164696
Integrated baseline	-0.00323334	-0.0405289	-0.0367399	-4.28079	-0.386407	-2.03559e-05	-0.000831791	-0.0112291	-0.490061	0.00191669	-1.41127	-0.00253922	-1.95478e-06	-0.000700015	-0.0010043	-0.000870483	-0.0753474
Integrated coatedLigMFC KL	-0.00229216	-0.0476435	-0.0587128	-4.63054	-0.465134	-0.00174238	-0.00045082	-0.0616548	-0.538501	-0.0439957	-2.40272	-0.0024056	-6.15593e-07	-0.000891619	-0.00203949	-0.00203553	-0.0282143
Integrated coatedLigMFC PET	-0.00259899	-0.067156	-0.082542	-2.62192	-1.01602	-0.000276615	-0.00021009	-0.0553929	-0.947043	-0.0497156	-0.205893	-0.0126859	-9.01962e-06	-0.00150551	-0.00172978	-0.00171421	-0.0388404
Integrated coatedLigMFC LDPE	-0.0157526	-0.177178	-0.230982	-17.6732	-4.69353	-0.00153207	-0.000375681	-0.19134	-3.5328	-0.308243	-0.452147	-0.00777796	-1.0966e-06	-0.00812611	-0.0137113	-0.0151868	-0.125602
Integrated bleachcoatMFC KL	-0.00496858	-0.0690111	-0.0797492	-7.5931	-0.534951	-0.00211538	-0.00091624	-0.0734429	-1.22085	-0.0701681	-2.83906	-0.00386852	-2.02134e-06	-0.00162552	-0.00347829	-0.00353009	-0.0649674
Integrated bleachcoatMFC PET	-0.0053659	-0.0921192	-0.108038	-5.36338	-1.17301	-0.000463592	-0.000644991	-0.0673357	-1.70562	-0.0777263	-0.354328	-0.0157553	-1.17157e-05	-0.0023506	-0.00318056	-0.00322308	-0.077446
Integrated bleachcoatMFC LDPE	-0.01962	-0.209643	-0.266777	-21.7149	-5.15598	-0.00181948	-0.00082316	-0.213385	-4.47242	-0.357605	-0.622208	-0.00967266	-2.52728e-06	-0.00951037	-0.0161454	-0.0178088	-0.171116

## Sheet: climate_change
	Combustion	Standalone baseline	Standalone coatedLigMFC KL	Standalone coatedLigMFC PET	Standalone coatedLigMFC LDPE	Standalone bleachcoatMFC KL	Standalone bleachcoatMFC PET	Standalone bleachcoatMFC LDPE	Integrated baseline	Integrated coatedLigMFC KL	Integrated coatedLigMFC PET	Integrated coatedLigMFC LDPE	Integrated bleachcoatMFC KL	Integrated bleachcoatMFC PET	Integrated bleachcoatMFC LDPE
heat CHP bark	-0.121113
lipophilic extraction		0.449329	0.449329	0.449329	0.449329	0.449329	0.449329	0.449329	0.00927422	0.00927422	0.00927422	0.00927422	0.00927422	0.00927422	0.00927422
sugar extraction		0.901768	0.901768	0.901768	0.901768	0.901768	0.901768	0.901768	1.6207e-05	1.6207e-05	1.6207e-05	1.6207e-05	1.6207e-05	1.6207e-05	1.6207e-05
pulping		0.353132	0.353132	0.353132	0.353132	0.353132	0.353132	0.353132	0.034189	0.034189	0.034189	0.034189	0.034189	0.034189	0.034189
heat (burd.)		-0.0993123	-0.0993123	-0.0993123	-0.0993123	-0.0993123	-0.0993123	-0.0993123	-0.0993123	-0.0993123	-0.0993123	-0.0993123	-0.0993123	-0.0993123	-0.0993123
heat (RB)		-0.0218003	-0.0218003	-0.0218003	-0.0218003	-0.0218003	-0.0218003	-0.0218003	-0.0218003	-0.0218003	-0.0218003	-0.0218003	-0.0218003	-0.0218003	-0.0218003
tall oil (sub.)		-0.0366491	-0.0366491	-0.0366491	-0.0366491	-0.0366491	-0.0366491	-0.0366491	-0.0366491	-0.0366491	-0.0366491	-0.0366491	-0.0366491	-0.0366491	-0.0366491
phenol (sub.)		-0.401767	-0.401767	-0.401767	-0.401767	-0.401767	-0.401767	-0.401767	-0.401767	-0.401767	-0.401767	-0.401767	-0.401767	-0.401767	-0.401767
pulp (sub.)		0.0279059							0.0279059
starch (sub.)		-0.369547							-0.369547
coatedLigMFC			0.392526	0.392526	0.392526					0.000263937	0.000263937	0.000263937
pulp coatLigMF (sub.)			0.00136126	0.00136126	0.00136126					0.00136126	0.00136126	0.00136126
starch coatLigMF (sub.)			-0.0503927	-0.0503927	-0.0503927					-0.0503927	-0.0503927	-0.0503927
Kraft kiner coatLigMF (sub.)			-0.593969							-0.593969
PET coatLigMF (sub.)				-1.30167							-1.30167
LDPE coatLigMF (sub.)					-6.42057							-6.42057
bleachcoatMFC						0.374062	0.374062	0.374062					-0.0443509	-0.0443509	-0.0443509
heat bleachcoatMFC (sub.)						0.0247925	0.0247925	0.0247925					0.0247925	0.0247925	0.0247925
starch bleachcoatMFC (sub.)						-0.241885	-0.241885	-0.241885					-0.241885	-0.241885	-0.241885
Kraft kiner bleachcoatMFC (sub.)						-0.671964							-0.671964
PET bleachcoatMFC (sub.)							-1.49975							-1.49975
LDPE bleachcoatMFC (sub.)								-7.02579							-7.02579
Total	-0.121113	0.803058	0.894225	0.186528	-4.93237	0.629704	-0.198077	-5.72412	-0.85769	-1.15879	-1.86648	-6.98539	-1.44946	-2.27724	-7.80328
